# Supplementary material for: Genome-Wide Analysis and Expression Profiles of the Dof Family in Cleistogenes songorica under Temperature, Salt and ABA Treatment
Source: Plants (Basel). 2021 Apr 23;10(5):850. doi: 10.3390/plants10050850 (PMC8146245; doi:10.3390/plants10050850)
Supplement: Supplementary file 1 [file plants-10-00850-s001.zip]

Archive with 8 entries (7 files):
- supplementary information/
- supplementary information/Fig. S1.tif
- supplementary information/Fig. S2.tiff
- supplementary information/Table S1.docx
- supplementary information/Table S2.docx
- supplementary information/TableS3.docx
- supplementary information/TableS4.docx
- supplementary information/TableS5.docx
